# Supplementary material for: p53 Controls Meiotic Prophase Progression and Crossover Formation
Source: Int J Mol Sci. 2022 Aug 29;23(17):9818. doi: 10.3390/ijms23179818 (PMC9456223; doi:10.3390/ijms23179818)
Supplement: Supplementary file 1 [file ijms-23-09818-s001.zip]

Archive with 3 entries (3 files):
- ijms-1720658-Figure S1.pdf
- MarcetOrtega_Table_S1.pdf
- MarcetOrtega_Table_S2.pdf
